# Supplementary material for: Knowledge, Awareness, and Practice Towards the Use of Salvadora persica L. (Miswak) Chewing Stick: A Scoping Review
Source: Healthcare (Basel). 2025 Oct 30;13(21):2747. doi: 10.3390/healthcare13212747 (PMC12609571; doi:10.3390/healthcare13212747)
Supplement: Supplementary file 1 [file healthcare-13-02747-s001.zip]

Archive with 1 entries (1 files):
- healthcare-3843583-supplementary.pdf
